# Supplementary material for: Dietary Restriction of Advanced Glycation End-Products (AGEs) in Patients with Diabetes: A Systematic Review of Randomized Controlled Trials
Source: Int J Mol Sci. 2024 Oct 23;25(21):11407. doi: 10.3390/ijms252111407 (PMC11546279; doi:10.3390/ijms252111407)
Supplement: Supplementary file 1 [file ijms-25-11407-s001.zip]

Archive with 2 entries (2 files):
- PRISMA_2020_CheckList_ABSTRACT.docx
- PRISMA_2020_checklist_revised.docx
